# Supplementary material for: The impact of digital financial inclusion on bank performance: An exploration of mechanisms of action and heterogeneity
Source: PLoS One. 2024 Aug 20;19(8):e0309099. doi: 10.1371/journal.pone.0309099 (PMC11335120; doi:10.1371/journal.pone.0309099)
Supplement: S1 Data — (XLSX) [file pone.0309099.s001.xlsx]

## Sheet: Sheet1
prov_name	id	year	ROE	ROA	Digital Financial Inclusion Index	Level of transportation infrastructure 2	Unemployment	Degree of industrial agglomeration	labour force level	Bank Cost to Income Ratio	Bank net interest margin
北京	1	2012	19.139	1.1254	150.65	10.1721	0.0127	0.069206	7.00968	25.78	2.4791
天津	2	2012	17.978	1.0962	122.96	10.7367	0.036	0.066928	6.68853	28.02	2.5
河北	3	2012	17.9557	1.0937	89.32	12.2974	0.0369	0.021384	8.30968	38.91	3.1012
山西	4	2012	15.8519	1.0022	92.98	11.8818	0.0333	0.011463	7.51425	34.06	2.91
内蒙古	5	2012	13.7642	0.9049	91.68	12.1545	0.0373	0.001169	7.22911	38.09	6.49078
辽宁	6	2012	11.8203	0.8494	103.53	12.2395	0.0355	0.016159	7.7931	37.51	2.9212
吉林	7	2012	10.8915	0.8215	87.23	10.9116	0.0365	0.007842	7.30652	36.93	3.2719
黑龙江	8	2012	10.7318	0.8132	87.91	11.0857	0.0415	0.004433	7.62021	34.7	3.09
上海	9	2012	10.0782	0.768	150.77	11.4515	0.0305	0.175946	7.01706	33.3	2.25
江苏	10	2012	8.6437	0.7515	122.03	12.3014	0.0314	0.043369	8.47021	33.41	2.93
浙江	11	2012	17.0159	0.9807	146.35	12.1643	0.0301	0.03407	8.13359	32.56	3.26
安徽	12	2012	19.0246	0.9703	96.63	12.6522	0.0368	0.030049	8.34446	26.72	3.03
福建	13	2012	18.4411	1.0014	123.21	11.3427	0.0363	0.01835	7.69712	36.06	1.688
江西	14	2012	15.9377	0.9444	91.93	11.7535	0.03	0.013906	7.76811	27.86	3.2933
山东	15	2012	12.1018	0.7388	100.35	12.7177	0.0333	0.036825	8.68135	41.81	3.04
河南	16	2012	9.1298	0.5802	83.68	12.514	0.0308	0.030059	8.53895	28.05	4.26
湖北	17	2012	9.1812	0.6215	101.42	11.7195	0.0383	0.017884	8.13094	28.19	2.7371
湖南	18	2012	9.3393	0.6937	93.71	12.1603	0.0423	0.01914	8.29887	33.2	3.3343
广东	19	2012	8.3218	0.6401	127.06	12.4532	0.0248	0.034283	8.72762	35.98	3.03
广西	20	2012	5.8197	0.4567	89.35	11.9914	0.0341	0.011535	7.92599	36.36	2.98
海南	21	2012	18.9544	1.0599	102.94	10.1992	0.0201	0.013997	6.16521	24.26	1.3282
重庆	22	2012	15.8659	1.0096	100.02	11.3676	0.033	0.019584	7.38143	34.1	2.85
四川	23	2012	17.9317	1.0621	100.13	12.0688	0.0412	0.009459	8.44139	29.92	2.6819
贵州	24	2012	17.2589	1.1069	75.87	10.8715	0.0329	0.009889	7.48437	29.86	3.67
云南	25	2012	16.0655	0.9911	84.43	11.138	0.0403	0.007269	7.9498	45.0402	5.1259
陕西	27	2012	13.1886	0.8396	98.24	11.8257	0.0322	0.009957	7.6454	27.69	2.7051
甘肃	28	2012	8.1225	0.5955	76.29	10.7327	0.0268	0.003158	7.21377	35.59	3.6941
青海	29	2012	7.2363	0.5765	61.47	9.50925	0.0337	0.000432	5.73944	16.18	3.0649
宁夏	30	2012	5.8723	0.4904	87.13	10.6241	0.0418	0.005219	5.84201	33.88	4.6635
新疆	31	2012	6.415	0.5437	82.45	10.9818	0.0339	0.000751	7.12769	29.5022	3.8353
北京	1	2013	17.5706	1.1076	215.62	10.1561	0.0121	0.071313	7.03966	25.51	2.28
天津	2	2013	19.4947	1.1249	175.26	10.7196	0.036	0.070622	6.74224	25.93	2.12
河北	3	2013	13.2337	0.749	144.98	12.1961	0.0368	0.021221	8.30202	39.83	3.4986
山西	4	2013	12.6121	0.7213	144.22	11.9579	0.0313	0.011594	7.52564	32.22	3.2318
内蒙古	5	2013	11.0352	0.6242	146.59	12.0097	0.0366	0.001161	7.22257	37.9261	6.01625
辽宁	6	2013	10.1076	0.6472	160.07	12.2398	0.0335	0.016793	7.83157	34.81	3.109
吉林	7	2013	8.4835	0.6089	138.36	10.7102	0.037	0.007668	7.28413	42.8	2.3959
黑龙江	8	2013	8.1071	0.624	141.4	11.0202	0.0444	0.004341	7.5994	36.74	2.64
上海	9	2013	7.6149	0.6059	222.14	11.3422	0.0398	0.215916	7.22177	29.31	2.18
江苏	10	2013	7.813	0.5849	180.98	12.1105	0.0303	0.043563	8.47468	32.29	2.75
浙江	11	2013	25.6693	2.2486	205.77	12.1478	0.0301	0.03436	8.14206	33	2.9251
安徽	12	2013	23.2249	1.9554	150.83	12.8902	0.0341	0.030542	8.36075	25.61	2.63
福建	13	2013	20.7805	1.6622	183.1	11.4791	0.0355	0.018417	7.70075	40.27	1.5022
江西	14	2013	12.5226	0.8567	146.13	11.8143	0.0317	0.013894	7.76726	27.08	3.83
山东	15	2013	10.8679	0.6317	159.3	12.4841	0.0324	0.0365	8.67249	41.4	2.54
河南	16	2013	10.8156	0.6182	142.08	12.1272	0.0309	0.029965	8.53582	26.94	3.5
湖北	17	2013	10.2671	0.694	164.76	11.783	0.0349	0.017916	8.13271	28.69	3.2659
湖南	18	2013	7.3579	0.6114	147.71	12.1256	0.042	0.019221	8.30312	31.79	3.14
广东	19	2013	6.5746	0.5614	184.78	12.7629	0.0243	0.03485	8.74401	34.36	2.82
广西	20	2013	5.9742	0.5257	141.46	11.926	0.033	0.011593	7.93102	30.57	2.09
海南	21	2013	17.6524	0.7872	158.26	9.75991	0.0217	0.014428	6.19555	26.96	0.7459
重庆	22	2013	19.6919	0.857	159.86	11.3764	0.034	0.01974	7.38937	32.37	3.4611
四川	23	2013	3.676	0.1758	153.04	12.0303	0.0411	0.009457	8.44118	30.46	3.11
贵州	24	2013	0.8113	0.0511	121.22	11.1941	0.0326	0.009978	7.49332	31.05	3.59
云南	25	2013	4.9897	0.3765	137.9	11.5553	0.0398	0.007269	7.9498	42.4368	5.3337
陕西	27	2013	7.6665	0.528	148.37	11.8606	0.0332	0.009952	7.64492	29.68	3.04
甘肃	28	2013	6.4071	0.4075	128.39	10.8486	0.0235	0.003144	7.20934	36.32	2.98
青海	29	2013	4.7839	0.3007	118.01	9.50091	0.0331	0.000436	5.75006	16.99	2.755
宁夏	30	2013	3.8525	0.241	136.74	10.6192	0.0406	0.005227	5.84354	34.75	4.3139
新疆	31	2013	2.8296	0.1832	143.4	11.1111	0.0336	0.000759	7.13887	29.8691	3.5174
北京	1	2014	16.2011	1.0608	235.36	10.1868	0.0131	0.072294	7.05333	24.65	2.3645
天津	2	2014	16.7923	1.0419	200.16	10.8148	0.035	0.073101	6.77675	23.69	2.06
河北	3	2014	15.9773	0.9889	160.76	12.2546	0.0359	0.020937	8.28853	35.75	3.7912
山西	4	2014	13.632	0.8227	167.66	12.0132	0.034	0.011513	7.51861	30.13	3.05
内蒙古	5	2014	13.8922	0.7434	172.56	12.1646	0.0359	0.001153	7.21524	41.1025	5.56
辽宁	6	2014	13.4475	0.7277	187.61	12.3111	0.0338	0.017082	7.84863	38.19	2.9466
吉林	7	2014	4.9015	0.3206	165.62	10.7854	0.034	0.007511	7.26334	37.35	1.8535
黑龙江	8	2014	4.3194	0.3364	167.8	11.0056	0.0447	0.00423	7.57353	35.15	2.71
上海	9	2014	3.6474	0.3156	239.53	11.4073	0.0406	0.215399	7.21937	25.06	2.21
江苏	10	2014	5.2262	0.3823	204.16	12.1867	0.0301	0.043753	8.47904	29.57	2.45
浙江	11	2014	20.3496	1.2123	224.45	12.1769	0.0296	0.03459	8.14873	30.9	2.6651
安徽	12	2014	18.3619	1.1384	180.59	12.9815	0.0321	0.030793	8.36893	25.63	2.74
福建	13	2014	15.4556	1.1537	202.59	11.6241	0.0347	0.018492	7.70481	36.7	2.13
江西	14	2014	14.2348	1.1439	175.69	11.9308	0.0327	0.013812	7.76132	29.48	3.67
山东	15	2014	14.0117	1.0087	181.88	12.4854	0.033	0.036237	8.66527	39.84	2.43
河南	16	2014	13.4993	0.9624	166.65	12.2101	0.0297	0.029894	8.53346	27.02	3.31
湖北	17	2014	12.6775	0.9449	190.14	11.9235	0.031	0.017937	8.13388	28.56	3.3037
湖南	18	2014	7.4056	0.6065	167.27	12.2212	0.0414	0.019258	8.30502	31.63	3.17
广东	19	2014	1.5053	0.1347	201.53	12.7469	0.0244	0.035711	8.76842	30.54	2.52
广西	20	2014	0.4982	0.0641	166.12	12.0016	0.0315	0.011646	7.93559	34.85	3.7279
海南	21	2014	19.4826	1.0209	179.62	10.0704	0.0226	0.014826	6.22277	24.7779	1.338
重庆	22	2014	19.0839	1.0431	184.71	11.4863	0.0346	0.019904	7.39764	31.02	2.81
四川	23	2014	17.5123	1.053	173.82	11.9769	0.0415	0.009465	8.44204	28.76	3.32
贵州	24	2014	15.6315	0.9894	154.62	11.3583	0.0327	0.010111	7.50659	27.19	4.05
云南	25	2014	13.7474	0.8941	164.05	11.5949	0.0398	0.007331	7.95823	42.963	5.2401
陕西	27	2014	11.6676	0.8609	178.73	11.9641	0.0334	0.010005	7.65017	26.62	3.11
甘肃	28	2014	11.7005	0.9421	159.76	10.955	0.0219	0.003135	7.20638	28.75	3.29
青海	29	2014	12.0109	0.9535	145.93	9.59134	0.0315	0.000441	5.75985	21.13	2.648
宁夏	30	2014	11.3782	0.8901	165.26	10.6288	0.0402	0.005212	5.84064	34.63	4.0799
新疆	31	2014	11.1438	0.8633	163.67	11.1868	0.0317	0.000762	7.14283	29.4883	3.3268
北京	1	2015	22.7217	1.2106	276.38	9.90738	0.0139	0.074131	7.07843	24.99	2.3256
天津	2	2015	19.9855	1.1598	237.53	10.7951	0.035	0.074733	6.79883	22.52	2.77
河北	3	2015	16.7503	0.9655	199.53	12.1961	0.036	0.020668	8.27563	35.32	3.5056
山西	4	2015	15.6864	0.8163	206.3	11.9939	0.0351	0.011705	7.53517	32.64	3.3965
内蒙古	5	2015	14.356	0.7365	214.55	12.0732	0.0365	0.001145	7.2086	42.8281	3.81
辽宁	6	2015	12.2543	0.7134	226.4	12.2161	0.0342	0.016066	7.78734	46.96	2.1571
吉林	7	2015	11.1776	0.7176	208.2	10.6767	0.035	0.007363	7.24351	40.94	1.357
黑龙江	8	2015	11.4469	0.7497	209.93	10.9056	0.0447	0.003967	7.50934	31.35	2.68
上海	9	2015	9.6939	0.7095	278.11	11.4174	0.0404	0.214749	7.21635	22.99	2.02
江苏	10	2015	10.638	0.8235	244.01	12.2011	0.03	0.043932	8.48312	29.37	1.94
浙江	11	2015	22.3129	1.2507	264.85	12.2122	0.0293	0.03505	8.16195	31.53	2.5
安徽	12	2015	19.9363	1.1422	211.28	12.7535	0.0314	0.031015	8.37611	32.02	2.71
福建	13	2015	15.0354	0.9256	245.21	11.6177	0.0366	0.018792	7.72091	29.33	3.1447
江西	14	2015	12.7895	0.7688	208.35	11.778	0.0335	0.013753	7.75705	27.81	3.69
山东	15	2015	11.4236	0.63	220.66	12.4755	0.0335	0.036081	8.66095	35.76	2.36
河南	16	2015	10.068	0.5857	205.34	12.1697	0.0296	0.029853	8.53208	22.89	3.12
湖北	17	2015	9.9308	0.617	226.75	11.9441	0.0264	0.017884	8.13094	33.54	2.9045
湖南	18	2015	11.0303	0.6788	206.38	12.2047	0.0409	0.018954	8.28911	31.22	3.03
广东	19	2015	9.9527	0.6507	240.95	12.7344	0.0245	0.036478	8.78966	27.67	2.75
广西	20	2015	10.8358	0.7236	207.23	11.9165	0.0292	0.010812	7.86134	36.54	3.3237
海南	21	2015	22.928	1.4819	230.33	10.0118	0.0229	0.015022	6.2359	31.779	0.3596
重庆	22	2015	18.9084	1.3948	221.84	11.5505	0.0358	0.02009	7.40696	30.66	2.52
四川	23	2015	16.6847	1.3126	215.48	11.9486	0.0412	0.009494	8.44505	27.75	2.8
贵州	24	2015	15.8916	1.1104	193.29	11.345	0.0329	0.010233	7.51861	26.43	3.62
云南	25	2015	14.7704	1.006	203.76	11.5863	0.0396	0.007238	7.94556	44.8655	3.2476
陕西	27	2015	13.899	0.9395	216.12	11.8558	0.0336	0.010033	7.65302	28.19	2.89
甘肃	28	2015	13.8935	0.9048	199.78	10.9725	0.0214	0.00313	7.20489	32.51	2.85
青海	29	2015	12.635	0.9221	195.15	9.67797	0.0317	0.000446	5.77272	26.31	1.3221
宁夏	30	2015	10.0601	0.8256	214.7	10.6602	0.0402	0.005197	5.83773	31.79	3.9918
新疆	31	2015	10.8319	0.8877	205.49	11.1658	0.0286	0.000778	7.16395	31.8042	2.8727
北京	1	2016	12.5859	0.5799	286.37	9.93953	0.0141	0.076256	7.10669	25.81	2.1375
天津	2	2016	11.4604	0.528	245.838	10.8298	0.035	0.075202	6.80508	27.29	1.76
河北	3	2016	13.2188	0.6431	214.359	12.2576	0.0368	0.020374	8.26127	34.35	2.6599
山西	4	2016	12.293	0.637	224.811	12.0262	0.0352	0.01145	7.51316	39.34	3.1715
内蒙古	5	2016	11.9666	0.5915	229.926	12.1374	0.0365	0.001124	7.18992	51.0556	2.48
辽宁	6	2016	11.5397	0.6088	231.411	12.2408	0.0381	0.015341	7.74117	41.5	2.1178
吉林	7	2016	10.9424	0.6358	217.074	10.7157	0.0345	0.0072	7.2211	41.11	2.06
黑龙江	8	2016	11.7994	0.7246	221.886	10.8887	0.0422	0.003861	7.48212	28.19	2.65
上海	9	2016	10.5172	0.6977	282.224	11.3888	0.0408	0.215338	7.21909	22.89	1.73
江苏	10	2016	10.2971	0.7201	253.753	12.2164	0.03	0.044093	8.48678	29.21	1.7
浙江	11	2016	21.6901	1.5291	268.105	12.281	0.0287	0.03552	8.17527	30.23	1.98
安徽	12	2016	18.9596	1.4159	228.778	12.8065	0.032	0.031154	8.38059	27.55	2.59
福建	13	2016	15.3959	1.0974	252.671	11.6982	0.0386	0.018733	7.7178	28.81	2.9587
江西	14	2016	4.7398	0.3907	223.755	11.8359	0.0335	0.013718	7.75448	29.75	3.05
山东	15	2016	8.1846	0.637	232.566	12.5616	0.0346	0.0358	8.65312	34.57	2.23
河南	16	2016	13.2174	0.8526	223.123	12.2361	0.03	0.029718	8.52754	22.34	2.69
湖北	17	2016	9.9511	0.7024	239.855	11.9982	0.0241	0.017816	8.12711	37.16	2.7499
湖南	18	2016	6.1503	0.482	217.691	12.2382	0.0419	0.018669	8.27395	32.08	2.64
广东	19	2016	5.3329	0.4165	247.996	12.8127	0.0247	0.037239	8.81031	28.01	2.5
广西	20	2016	5.435	0.4366	223.325	11.9877	0.0293	0.010762	7.85671	33.43	3.1653
海南	21	2016	12.7827	1.0298	231.559	9.989	0.0236	0.015092	6.24055	40.6498	0.3696
重庆	22	2016	14.6008	0.9622	233.888	11.5896	0.0367	0.020223	7.41356	23.6	2.38
四川	23	2016	16.6244	1.0247	225.415	11.989	0.0415	0.009504	8.44613	30.77	2.45
贵州	24	2016	13.7416	1.0564	209.455	11.4023	0.0324	0.010328	7.52779	25.6	2.88
云南	25	2016	12.1964	0.8979	217.338	11.6571	0.036	0.007321	7.95683	41.84	2.4204
陕西	27	2016	8.7841	0.6516	229.367	11.912	0.033	0.010052	7.65492	30.4	1.94
甘肃	28	2016	7.6912	0.655	204.111	11.0131	0.022	0.003119	7.20117	31.31	2.5
青海	29	2016	8.0309	0.6757	200.382	9.73394	0.0312	0.00045	5.78161	28.67	0.8354
宁夏	30	2016	7.9536	0.5887	212.356	10.675	0.0392	0.005197	5.83773	35.13	2.8604
新疆	31	2016	9.29	0.6096	208.722	11.1839	0.0248	0.000795	7.18539	32.0834	2.7335
北京	1	2017	20.9316	1.6574	329.944	9.90897	0.0143	0.077922	7.1283	26.85	2.12
天津	2	2017	22.1045	1.503	284.034	10.8552	0.035	0.074569	6.79663	29.42	1.25
河北	3	2017	23.5229	1.3931	258.167	12.3408	0.0368	0.019974	8.24144	33.14	2.2804
山西	4	2017	22.9885	1.4282	259.955	12.1522	0.0343	0.011325	7.50219	37.01	2.9816
内蒙古	5	2017	20.4587	1.2804	258.504	12.2705	0.0363	0.001116	7.18311	46.8739	2.31
辽宁	6	2017	15.9994	1.0807	267.176	12.2837	0.038	0.015231	7.73397	39.18	1.8
吉林	7	2017	8.8848	0.6877	254.765	10.8178	0.0352	0.007047	7.19968	43.85	1.05
黑龙江	8	2017	8.7324	0.6979	256.78	10.9402	0.0421	0.003693	7.4378	29.71	2.15
上海	9	2017	7.6249	0.6336	336.651	11.4809	0.0392	0.216506	7.2245	24.47	1.25
江苏	10	2017	6.3097	0.6053	297.688	12.3038	0.0298	0.044298	8.49142	28.8	1.58
浙江	11	2017	18.5605	1.2373	318.052	12.3988	0.0273	0.03613	8.19229	31.74	1.65
安徽	12	2017	16.3486	1.2156	271.596	12.9077	0.0288	0.031271	8.38432	25.9	2.31
福建	13	2017	10.5361	0.8524	299.282	11.7923	0.0387	0.018633	7.71244	29.67	2.8346
江西	14	2017	9.7929	0.8491	267.168	11.9475	0.0334	0.013629	7.74803	32.18	2.26
山东	15	2017	9.2978	0.7706	272.059	12.6977	0.034	0.035581	8.64699	31.6	1.72
河南	16	2017	9.7363	0.6876	266.924	12.3463	0.0276	0.029582	8.52298	26.15	2.08
湖北	17	2017	9.9771	0.6271	285.277	12.1448	0.0259	0.017784	8.12534	34.3	2.1762
湖南	18	2017	11.5663	0.6673	261.118	12.3263	0.0402	0.018177	8.24728	33.67	2.67
广东	19	2017	4.7467	0.2518	296.168	12.88	0.0247	0.0381	8.83317	30.23	2.43
广西	20	2017	4.6333	0.2754	261.938	12.0705	0.0221	0.010692	7.8501	32.95	2.9575
海南	21	2017	29.3789	1.3589	275.64	9.96887	0.0233	0.015467	6.26505	32.4926	0.8363
重庆	22	2017	26.3159	1.2355	276.306	11.6573	0.0335	0.020236	7.41417	21.51	2.11
四川	23	2017	21.51	1.1672	267.797	12.0606	0.0401	0.009524	8.44827	28.27	2.16
贵州	24	2017	17.8251	1.1028	251.457	11.4746	0.0323	0.01045	7.53956	28.1	2.67
云南	25	2017	16.9977	0.9723	256.273	11.7699	0.032	0.007259	7.94839	39.96	2.3497
陕西	27	2017	18.1878	0.9332	266.846	12.002	0.0328	0.010052	7.65492	30.09	2.01
甘肃	28	2017	16.5019	0.9181	243.78	11.1005	0.0271	0.003109	7.19818	31.81	2.44
青海	29	2017	14.185	0.9319	240.203	9.79384	0.0305	0.000454	5.78987	29.58	2.1921
宁夏	30	2017	12.566	0.8514	255.588	10.5503	0.0387	0.005212	5.84064	38.64	2.3391
新疆	31	2017	12.6906	0.8757	248.688	11.3433	0.0258	0.000805	7.19744	31.4174	2.6678
北京	1	2018	24.7823	1.4597	368.537	9.94623	0.014	0.077363	7.1211	25.19	2.2842
天津	2	2018	22.2172	1.3938	316.885	10.8632	0.0351	0.074713	6.79857	27.3	1.59
河北	3	2018	19.284	1.2814	282.772	12.4265	0.033	0.019679	8.22657	36.15	1.949
山西	4	2018	17.0898	1.1368	283.654	12.262	0.0326	0.011181	7.48941	36.88	1.7
内蒙古	5	2018	16.2695	1.0927	271.567	12.3568	0.0358	0.001105	7.17319	46.303	2.67
辽宁	6	2018	15.8969	1.1542	290.951	12.3165	0.0394	0.015071	7.72339	40.03	1.63
吉林	7	2018	15.791	1.2392	276.075	10.862	0.0346	0.006916	7.18084	41.72	2.17
黑龙江	8	2018	16.1309	1.3193	274.735	10.9185	0.0399	0.003554	7.3994	30.88	1.87
上海	9	2018	14.5825	1.2417	377.734	11.5804	0.0353	0.216981	7.22669	20.52	1.76
江苏	10	2018	15.1561	1.3723	334.021	12.3595	0.0297	0.044426	8.49431	28.68	1.59
浙江	11	2018	22.1927	1.2161	357.445	12.5028	0.026	0.03691	8.21365	29.91	1.71
安徽	12	2018	22.7043	1.0915	303.83	12.916	0.0283	0.031324	8.38601	23.02	2.37
福建	13	2018	18.4642	0.971	334.436	11.8273	0.0371	0.018517	7.70616	27.78	2.271
江西	14	2018	10.7159	0.6069	296.228	12.0684	0.0344	0.0135	7.73849	30.48	2.31
山东	15	2018	11.7735	0.669	301.13	12.7771	0.0335	0.035131	8.63426	32.97	1.63
河南	16	2018	11.008	0.6705	295.756	12.468	0.0302	0.029365	8.51559	27.96	1.7
湖北	17	2018	9.8349	0.6577	319.477	12.2274	0.0255	0.017774	8.12474	34.04	1.5681
湖南	18	2018	6.3128	0.4453	286.809	12.3456	0.0358	0.017803	8.22646	34.12	2.45
广东	19	2018	4.9912	0.3418	331.918	12.9394	0.0241	0.038667	8.84793	31.02	2.57
广西	20	2018	5.4633	0.3534	289.248	12.1582	0.0234	0.010675	7.84854	31.61	2.489
海南	21	2018	12.3795	2.1862	309.718	10.0006	0.023	0.01575	6.2832	31.9454	2.3562
重庆	22	2018	14.3504	1.8849	301.532	11.7636	0.0296	0.020283	7.41652	22.22	1.79
四川	23	2018	11.9188	1.6735	294.304	12.1409	0.0347	0.009571	8.45319	25.77	2.21
贵州	24	2018	10.6853	1.0606	276.91	11.538	0.0316	0.010478	7.54221	26.73	2.33
云南	25	2018	11.0293	0.7638	285.791	11.8542	0.034	0.007236	7.9452	38.46	2.5768
陕西	27	2018	14.2597	0.891	295.948	12.0625	0.0321	0.010057	7.65539	27.97	2.23
甘肃	28	2018	9.5217	0.7427	266.823	11.1617	0.0278	0.003109	7.19818	33.29	2.36
青海	29	2018	9.1405	0.6966	263.124	9.84718	0.0297	0.000457	5.79685	27.47	1.98
宁夏	30	2018	5.7703	0.4534	272.923	10.5692	0.0389	0.005227	5.84354	34.34	2.28
新疆	31	2018	8.9952	0.7747	271.84	11.4876	0.0236	0.000802	7.19369	28.5883	2.4738
北京	1	2019	26.3156	1.3591	399.003	10.0349	0.013	0.079562	7.14913	23.23	2.0722
天津	2	2019	21.4418	1.2836	344.112	10.8216	0.0353	0.074713	6.79857	22.2	2.21
河北	3	2019	19.2439	1.1748	305.06	12.3985	0.0312	0.019484	8.21663	31.08	2.4481
山西	4	2019	17.0452	1.0668	308.726	12.1663	0.0271	0.011012	7.4742	34.74	1.61
内蒙古	5	2019	15.529	1.0109	293.889	12.1466	0.037	0.001078	7.14835	50.41	2.61
辽宁	6	2019	13.6072	0.9459	311.012	12.091	0.0416	0.014923	7.71353	38.45	1.66
吉林	7	2019	11.7803	0.8755	292.774	10.6734	0.0311	0.006768	7.15929	40.71	2.56
黑龙江	8	2019	12.0213	0.9082	292.869	10.8292	0.0353	0.003372	7.34666	32.71	1.95
上海	9	2019	11.4714	0.8591	410.281	11.7046	0.0355	0.217066	7.22708	19.98	1.71
江苏	10	2019	10.6663	0.8231	361.927	12.479	0.0303	0.044575	8.49764	25.64	1.94
浙江	11	2019	21.3485	1.2054	387.488	12.5742	0.0252	0.03771	8.2351	28.71	1.83
安徽	12	2019	21.1505	1.1854	330.29	12.8165	0.0263	0.031314	8.38572	22.76	2.51
福建	13	2019	21.2777	1.2653	360.509	11.8087	0.035	0.018417	7.70075	29.13	1.5143
江西	14	2019	14.6878	0.9076	319.13	11.9247	0.0293	0.0134	7.73105	26.08	2.59
山东	15	2019	12.2377	0.7571	327.361	12.6428	0.0329	0.034756	8.62353	31.88	2.13
河南	16	2019	16.6803	0.9838	322.121	12.2969	0.0317	0.029024	8.50391	26.46	2.16
湖北	17	2019	16.5592	1.0042	344.403	12.1449	0.0244	0.017763	8.12415	34.34	1.335
湖南	18	2019	16.6318	1.0576	310.85	12.1534	0.0273	0.017459	8.20699	30.72	2.42
广东	19	2019	14.7691	0.9957	360.608	12.7894	0.0225	0.038861	8.85295	32.09	2.59
广西	20	2019	15.9857	1.1024	309.913	12.1174	0.026	0.010658	7.84698	34.92	2.41
海南	21	2019	27.1879	1.722	328.752	9.82312	0.0225	0.015768	6.28434	33.96	2.11
重庆	22	2019	24.7973	1.5847	325.471	11.6349	0.0262	0.020343	7.41948	21.68	2.11
四川	23	2019	26.3874	1.7566	317.11	12.0855	0.0331	0.00962	8.45829	26.52	2.16
贵州	24	2019	26.2966	1.6434	293.511	11.3314	0.0311	0.010489	7.54327	26.3	2.4
云南	25	2019	20.8275	1.2085	303.461	11.7177	0.0325	0.00721	7.94165	37.9	1.6862
陕西	27	2019	19.7632	1.097	322.891	11.9496	0.0323	0.010067	7.65634	25.68	2.26
甘肃	28	2019	17.256	1.0809	289.14	11.0605	0.03	0.0031	7.19519	30.99	2.12
青海	29	2019	15.7069	1.1277	282.646	9.6196	0.0224	0.000459	5.7997	27.61	2.22
宁夏	30	2019	14.4494	1.0673	292.312	10.6575	0.0374	0.005197	5.83773	34.1	2.12
新疆	31	2019	12.687	1.0432	294.341	11.3436	0.0214	0.000809	7.20266	31.97	1.85
北京	1	2020	23.1156	1.1376	417.875	10.008	0.0256	0.07275	7.05962	22.07	1.92
天津	2	2020	29.459	1.614	361.455	10.8689	0.0362	0.053917	6.47235	21.8	2.26
河北	3	2020	31.6598	2.0431	322.697	12.4185	0.0346	0.019321	8.20822	28.55	2.7858
山西	4	2020	15.7548	1.0032	325.727	12.156	0.0311	0.010863	7.46049	36.01	1.54
内蒙古	5	2020	7.3423	0.4734	309.394	12.0899	0.038	0.001053	7.12448	52.2095	2.22
辽宁	6	2020	4.8846	0.3349	326.294	12.0278	0.0461	0.014873	7.71021	40.01	1.64
吉林	7	2020	0.4017	0.0618	308.256	10.711	0.0342	0.006637	7.13966	37.23	2.48
黑龙江	8	2020	2.6952	0.4764	306.075	10.7927	0.0337	0.003202	7.29506	32.06	2.2
上海	9	2020	2.5972	0.3701	431.928	11.8411	0.0367	0.216719	7.22548	18.93	1.82
江苏	10	2020	2.805	0.38	381.613	12.5305	0.032	0.044482	8.49556	23.46	2.14
浙江	11	2020	24.2275	1.2974	406.878	12.6125	0.0279	0.03857	8.25765	26.35	1.98
安徽	12	2020	21.7408	1.2764	350.165	12.8334	0.0283	0.023164	8.08425	23.71	2.42
福建	13	2020	20.0838	1.2707	380.126	11.8544	0.0382	0.018383	7.69894	28.64	1.65
江西	14	2020	16.5004	1.1037	340.611	11.9649	0.0315	0.013318	7.72489	32.96	2.1
山东	15	2020	13.2946	0.9409	347.806	12.6667	0.031	0.034438	8.61432	33.61	2.13
河南	16	2020	12.6923	0.9295	340.813	12.3011	0.0324	0.028729	8.49372	22.4	2.4
湖北	17	2020	12.5521	0.9904	358.636	11.9856	0.0335	0.017163	8.08979	38.99	1.0089
湖南	18	2020	12.2785	1.0267	332.035	12.2105	0.0274	0.015619	8.0956	29.69	2.58
广东	19	2020	11.2086	0.9439	379.535	12.7501	0.0253	0.039106	8.85922	33.3	2.49
广西	20	2020	10.5612	0.8608	325.171	12.1412	0.0277	0.010658	7.84698	35.71	1.6419
海南	21	2020	20.8149	1.0579	344.049	9.93645	0.0278	0.015911	6.29336	41.9575	2.6051
重庆	22	2020	17.6925	1.0151	344.764	11.7092	0.0449	0.020439	7.42417	20.64	2.27
四川	23	2020	16.904	1.0604	334.823	12.0546	0.0363	0.009684	8.46485	23.87	2.19
贵州	24	2020	14.7716	0.9695	307.937	11.3673	0.0375	0.010511	7.54539	23.84	2.52
云南	25	2020	13.9285	0.9184	318.478	11.704	0.0392	0.007195	7.93952	40.48	0.7433
陕西	27	2020	13.5415	0.9003	342.042	12.0153	0.0363	0.010024	7.65207	25.33	2.16
甘肃	28	2020	11.3429	0.7885	305.5	11.116	0.0327	0.003095	7.19369	29.49	1.72
青海	29	2020	6.8942	0.4665	298.227	9.58042	0.0213	0.000387	5.63121	30.93	1.4631
宁夏	30	2020	6.1415	0.4385	310.016	10.6655	0.0392	0.005212	5.84064	41.8	2.14
新疆	31	2020	5.6067	0.4203	308.349	10.965	0.0239	0.000817	7.21229	32.4949	1.94
北京	1	2021	20.5838	2.1357	445.441	10.0616	0.032	0.072375	7.05445	24.96	1.83
天津	2	2021	22.5862	2.121	395.735	10.9408	0.037	0.053417	6.46303	23.81	2.12
河北	3	2021	20.4025	1.8722	352.44	12.4731	0.031	0.019174	8.20056	28.94	2.8596
山西	4	2021	12.5054	1.0862	359.701	12.2905	0.023	0.010719	7.44717	36.84	1.43
内蒙古	5	2021	11.9775	0.7937	344.759	12.2829	0.038	0.001032	7.10497	60.9443	1.91
辽宁	6	2021	12.2087	0.7367	357.235	12.0965	0.043	0.0146	7.69166	33.11	1.57
吉林	7	2021	2.7565	0.2122	339.413	10.8891	0.033	0.006463	7.11314	39.3	2.24
黑龙江	8	2021	5.1111	0.4487	341.139	10.9172	0.032	0.003087	7.25841	38.28	1.78
上海	9	2021	5.3462	0.4677	458.97	11.9498	0.027	0.2153	7.21891	21.52	1.74
江苏	10	2021	5.7638	0.505	412.921	12.5936	0.025	0.044209	8.48941	22.44	2.28
浙江	11	2021	21.488	1.8516	434.609	12.7009	0.026	0.03897	8.26796	27.3	1.83
安徽	12	2021	20.0604	1.8038	384.624	12.9028	0.025	0.022964	8.07558	24.45	2.2
福建	13	2021	17.2923	1.5152	410.313	12.0204	0.033	0.018308	7.69485	34.56	1.62
江西	14	2021	9.6632	0.791	372.174	12.1995	0.028	0.013188	7.71512	31.46	1.94
山东	15	2021	8.9273	0.7112	380.683	12.7447	0.029	0.034219	8.60795	33.91	1.79
河南	16	2021	7.5314	0.5954	374.374	12.4512	0.034	0.028471	8.48467	22.98	2.31
湖北	17	2021	5.0344	0.4008	391.902	12.2773	0.03	0.017295	8.09743	35.09	1.0517
湖南	18	2021	5.9308	0.4733	362.365	12.3215	0.023	0.015514	8.08887	28.44	2.4
广东	19	2021	5.226	0.408	406.531	12.865	0.025	0.039289	8.8639	33.12	2.48
广西	20	2021	5.1579	0.3985	355.114	12.2838	0.025	0.0106	7.84149	35.7	2.2343
海南	21	2021	16.5178	0.9526	375.354	10.2396	0.031	0.016	6.29895	37.632	2.7526
重庆	22	2021	17.7878	1.2537	373.223	11.8817	0.029	0.020341	7.41938	21.44	2.06
四川	23	2021	17.4389	1.3792	363.608	12.1244	0.036	0.009647	8.46105	22.8	2.13
贵州	24	2021	16.4517	1.2703	340.798	11.4824	0.045	0.010478	7.54221	27.46	2.26
云南	25	2021	12.6112	1.0483	346.931	11.8131	0.038	0.007113	7.92805	46.32	2.1564
陕西	27	2021	10.5889	0.8974	374.157	11.9873	0.035	0.009957	7.6454	26.06	1.91
甘肃	28	2021	10.0074	0.858	341.158	11.2399	0.034	0.003067	7.18463	29.05	1.72
青海	29	2021	9.4147	0.8647	329.889	9.78791	0.018	0.000385	5.62402	28.2435	1.1412
宁夏	30	2021	7.9262	0.7212	344.862	10.7564	0.041	0.005227	5.84354	40.1816	1.3696
新疆	31	2021	6.2581	0.5469	341.768	11.2051	0.02	0.000819	7.21524	35.7287	1.6822

## Sheet: Sheet2
year	prov_name	prov_name_eng	prov_code	index_aggregate
2011	北京市	Beijing	11	79.41
2011	天津市	Tianjin	12	60.58
2011	河北省	Hebei	13	32.42
2011	山西省	Shanxi	14	33.41
2011	内蒙古自治区	Inner Mongolia	15	28.89
2011	辽宁省	Liaoning	21	43.29
2011	吉林省	Jilin	22	24.51
2011	黑龙江省	Heilongjiang	23	33.58
2011	上海市	Shanghai	31	80.19
2011	江苏省	Jiangsu	32	62.08
2011	浙江省	Zhejiang	33	77.39
2011	安徽省	Anhui	34	33.07
2011	福建省	Fujian	35	61.76
2011	江西省	Jiangxi	36	29.74
2011	山东省	Shandong	37	38.55
2011	河南省	Henan	41	28.4
2011	湖北省	Hubei	42	39.82
2011	湖南省	Hunan	43	32.68
2011	广东省	Guangdong	44	69.48
2011	广西壮族自治区	Guangxi	45	33.89
2011	海南省	Hainan	46	45.56
2011	重庆市	Chongqing	50	41.89
2011	四川省	Sichuan	51	40.16
2011	贵州省	Guizhou	52	18.47
2011	云南省	Yunnan	53	24.91
2011	陕西省	Shaanxi	61	40.96
2011	甘肃省	Gansu	62	18.84
2011	青海省	Qinghai	63	18.33
2011	宁夏回族自治区	Ningxia	64	31.31
2011	新疆维吾尔自治区	Xinjiang	65	20.34
2012	北京市	Beijing	11	150.65
2012	天津市	Tianjin	12	122.96
2012	河北省	Hebei	13	89.32
2012	山西省	Shanxi	14	92.98
2012	内蒙古自治区	Inner Mongolia	15	91.68
2012	辽宁省	Liaoning	21	103.53
2012	吉林省	Jilin	22	87.23
2012	黑龙江省	Heilongjiang	23	87.91
2012	上海市	Shanghai	31	150.77
2012	江苏省	Jiangsu	32	122.03
2012	浙江省	Zhejiang	33	146.35
2012	安徽省	Anhui	34	96.63
2012	福建省	Fujian	35	123.21
2012	江西省	Jiangxi	36	91.93
2012	山东省	Shandong	37	100.35
2012	河南省	Henan	41	83.68
2012	湖北省	Hubei	42	101.42
2012	湖南省	Hunan	43	93.71
2012	广东省	Guangdong	44	127.06
2012	广西壮族自治区	Guangxi	45	89.35
2012	海南省	Hainan	46	102.94
2012	重庆市	Chongqing	50	100.02
2012	四川省	Sichuan	51	100.13
2012	贵州省	Guizhou	52	75.87
2012	云南省	Yunnan	53	84.43
2012	陕西省	Shaanxi	61	98.24
2012	甘肃省	Gansu	62	76.29
2012	青海省	Qinghai	63	61.47
2012	宁夏回族自治区	Ningxia	64	87.13
2012	新疆维吾尔自治区	Xinjiang	65	82.45
2013	北京市	Beijing	11	215.62
2013	天津市	Tianjin	12	175.26
2013	河北省	Hebei	13	144.98
2013	山西省	Shanxi	14	144.22
2013	内蒙古自治区	Inner Mongolia	15	146.59
2013	辽宁省	Liaoning	21	160.07
2013	吉林省	Jilin	22	138.36
2013	黑龙江省	Heilongjiang	23	141.4
2013	上海市	Shanghai	31	222.14
2013	江苏省	Jiangsu	32	180.98
2013	浙江省	Zhejiang	33	205.77
2013	安徽省	Anhui	34	150.83
2013	福建省	Fujian	35	183.1
2013	江西省	Jiangxi	36	146.13
2013	山东省	Shandong	37	159.3
2013	河南省	Henan	41	142.08
2013	湖北省	Hubei	42	164.76
2013	湖南省	Hunan	43	147.71
2013	广东省	Guangdong	44	184.78
2013	广西壮族自治区	Guangxi	45	141.46
2013	海南省	Hainan	46	158.26
2013	重庆市	Chongqing	50	159.86
2013	四川省	Sichuan	51	153.04
2013	贵州省	Guizhou	52	121.22
2013	云南省	Yunnan	53	137.9
2013	陕西省	Shaanxi	61	148.37
2013	甘肃省	Gansu	62	128.39
2013	青海省	Qinghai	63	118.01
2013	宁夏回族自治区	Ningxia	64	136.74
2013	新疆维吾尔自治区	Xinjiang	65	143.4
2014	北京市	Beijing	11	235.36
2014	天津市	Tianjin	12	200.16
2014	河北省	Hebei	13	160.76
2014	山西省	Shanxi	14	167.66
2014	内蒙古自治区	Inner Mongolia	15	172.56
2014	辽宁省	Liaoning	21	187.61
2014	吉林省	Jilin	22	165.62
2014	黑龙江省	Heilongjiang	23	167.8
2014	上海市	Shanghai	31	239.53
2014	江苏省	Jiangsu	32	204.16
2014	浙江省	Zhejiang	33	224.45
2014	安徽省	Anhui	34	180.59
2014	福建省	Fujian	35	202.59
2014	江西省	Jiangxi	36	175.69
2014	山东省	Shandong	37	181.88
2014	河南省	Henan	41	166.65
2014	湖北省	Hubei	42	190.14
2014	湖南省	Hunan	43	167.27
2014	广东省	Guangdong	44	201.53
2014	广西壮族自治区	Guangxi	45	166.12
2014	海南省	Hainan	46	179.62
2014	重庆市	Chongqing	50	184.71
2014	四川省	Sichuan	51	173.82
2014	贵州省	Guizhou	52	154.62
2014	云南省	Yunnan	53	164.05
2014	陕西省	Shaanxi	61	178.73
2014	甘肃省	Gansu	62	159.76
2014	青海省	Qinghai	63	145.93
2014	宁夏回族自治区	Ningxia	64	165.26
2014	新疆维吾尔自治区	Xinjiang	65	163.67
2015	北京市	Beijing	11	276.38
2015	天津市	Tianjin	12	237.53
2015	河北省	Hebei	13	199.53
2015	山西省	Shanxi	14	206.3
2015	内蒙古自治区	Inner Mongolia	15	214.55
2015	辽宁省	Liaoning	21	226.4
2015	吉林省	Jilin	22	208.2
2015	黑龙江省	Heilongjiang	23	209.93
2015	上海市	Shanghai	31	278.11
2015	江苏省	Jiangsu	32	244.01
2015	浙江省	Zhejiang	33	264.85
2015	安徽省	Anhui	34	211.28
2015	福建省	Fujian	35	245.21
2015	江西省	Jiangxi	36	208.35
2015	山东省	Shandong	37	220.66
2015	河南省	Henan	41	205.34
2015	湖北省	Hubei	42	226.75
2015	湖南省	Hunan	43	206.38
2015	广东省	Guangdong	44	240.95
2015	广西壮族自治区	Guangxi	45	207.23
2015	海南省	Hainan	46	230.33
2015	重庆市	Chongqing	50	221.84
2015	四川省	Sichuan	51	215.48
2015	贵州省	Guizhou	52	193.29
2015	云南省	Yunnan	53	203.76
2015	陕西省	Shaanxi	61	216.12
2015	甘肃省	Gansu	62	199.78
2015	青海省	Qinghai	63	195.15
2015	宁夏回族自治区	Ningxia	64	214.7
2015	新疆维吾尔自治区	Xinjiang	65	205.49
2016	北京市	Beijing	11	286.37
2016	天津市	Tianjin	12	245.838
2016	河北省	Hebei	13	214.359
2016	山西省	Shanxi	14	224.811
2016	内蒙古自治区	Inner Mongolia	15	229.926
2016	辽宁省	Liaoning	21	231.411
2016	吉林省	Jilin	22	217.074
2016	黑龙江省	Heilongjiang	23	221.886
2016	上海市	Shanghai	31	282.224
2016	江苏省	Jiangsu	32	253.753
2016	浙江省	Zhejiang	33	268.105
2016	安徽省	Anhui	34	228.778
2016	福建省	Fujian	35	252.671
2016	江西省	Jiangxi	36	223.755
2016	山东省	Shandong	37	232.566
2016	河南省	Henan	41	223.123
2016	湖北省	Hubei	42	239.855
2016	湖南省	Hunan	43	217.691
2016	广东省	Guangdong	44	247.996
2016	广西壮族自治区	Guangxi	45	223.325
2016	海南省	Hainan	46	231.559
2016	重庆市	Chongqing	50	233.888
2016	四川省	Sichuan	51	225.415
2016	贵州省	Guizhou	52	209.455
2016	云南省	Yunnan	53	217.338
2016	陕西省	Shaanxi	61	229.367
2016	甘肃省	Gansu	62	204.111
2016	青海省	Qinghai	63	200.382
2016	宁夏回族自治区	Ningxia	64	212.356
2016	新疆维吾尔自治区	Xinjiang	65	208.722
2017	北京市	Beijing	11	329.944
2017	天津市	Tianjin	12	284.034
2017	河北省	Hebei	13	258.167
2017	山西省	Shanxi	14	259.955
2017	内蒙古自治区	Inner Mongolia	15	258.504
2017	辽宁省	Liaoning	21	267.176
2017	吉林省	Jilin	22	254.765
2017	黑龙江省	Heilongjiang	23	256.78
2017	上海市	Shanghai	31	336.651
2017	江苏省	Jiangsu	32	297.688
2017	浙江省	Zhejiang	33	318.052
2017	安徽省	Anhui	34	271.596
2017	福建省	Fujian	35	299.282
2017	江西省	Jiangxi	36	267.168
2017	山东省	Shandong	37	272.059
2017	河南省	Henan	41	266.924
2017	湖北省	Hubei	42	285.277
2017	湖南省	Hunan	43	261.118
2017	广东省	Guangdong	44	296.168
2017	广西壮族自治区	Guangxi	45	261.938
2017	海南省	Hainan	46	275.64
2017	重庆市	Chongqing	50	276.306
2017	四川省	Sichuan	51	267.797
2017	贵州省	Guizhou	52	251.457
2017	云南省	Yunnan	53	256.273
2017	陕西省	Shaanxi	61	266.846
2017	甘肃省	Gansu	62	243.78
2017	青海省	Qinghai	63	240.203
2017	宁夏回族自治区	Ningxia	64	255.588
2017	新疆维吾尔自治区	Xinjiang	65	248.688
2018	北京市	Beijing	11	368.537
2018	天津市	Tianjin	12	316.885
2018	河北省	Hebei	13	282.772
2018	山西省	Shanxi	14	283.654
2018	内蒙古自治区	Inner Mongolia	15	271.567
2018	辽宁省	Liaoning	21	290.951
2018	吉林省	Jilin	22	276.075
2018	黑龙江省	Heilongjiang	23	274.735
2018	上海市	Shanghai	31	377.734
2018	江苏省	Jiangsu	32	334.021
2018	浙江省	Zhejiang	33	357.445
2018	安徽省	Anhui	34	303.83
2018	福建省	Fujian	35	334.436
2018	江西省	Jiangxi	36	296.228
2018	山东省	Shandong	37	301.13
2018	河南省	Henan	41	295.756
2018	湖北省	Hubei	42	319.477
2018	湖南省	Hunan	43	286.809
2018	广东省	Guangdong	44	331.918
2018	广西壮族自治区	Guangxi	45	289.248
2018	海南省	Hainan	46	309.718
2018	重庆市	Chongqing	50	301.532
2018	四川省	Sichuan	51	294.304
2018	贵州省	Guizhou	52	276.91
2018	云南省	Yunnan	53	285.791
2018	陕西省	Shaanxi	61	295.948
2018	甘肃省	Gansu	62	266.823
2018	青海省	Qinghai	63	263.124
2018	宁夏回族自治区	Ningxia	64	272.923
2018	新疆维吾尔自治区	Xinjiang	65	271.84
2019	北京市	Beijing	11	399.003
2019	天津市	Tianjin	12	344.112
2019	河北省	Hebei	13	305.06
2019	山西省	Shanxi	14	308.726
2019	内蒙古自治区	Inner Mongolia	15	293.889
2019	辽宁省	Liaoning	21	311.012
2019	吉林省	Jilin	22	292.774
2019	黑龙江省	Heilongjiang	23	292.869
2019	上海市	Shanghai	31	410.281
2019	江苏省	Jiangsu	32	361.927
2019	浙江省	Zhejiang	33	387.488
2019	安徽省	Anhui	34	330.29
2019	福建省	Fujian	35	360.509
2019	江西省	Jiangxi	36	319.13
2019	山东省	Shandong	37	327.361
2019	河南省	Henan	41	322.121
2019	湖北省	Hubei	42	344.403
2019	湖南省	Hunan	43	310.85
2019	广东省	Guangdong	44	360.608
2019	广西壮族自治区	Guangxi	45	309.913
2019	海南省	Hainan	46	328.752
2019	重庆市	Chongqing	50	325.471
2019	四川省	Sichuan	51	317.11
2019	贵州省	Guizhou	52	293.511
2019	云南省	Yunnan	53	303.461
2019	陕西省	Shaanxi	61	322.891
2019	甘肃省	Gansu	62	289.14
2019	青海省	Qinghai	63	282.646
2019	宁夏回族自治区	Ningxia	64	292.312
2019	新疆维吾尔自治区	Xinjiang	65	294.341
2020	北京市	Beijing	11	417.875
2020	天津市	Tianjin	12	361.455
2020	河北省	Hebei	13	322.697
2020	山西省	Shanxi	14	325.727
2020	内蒙古自治区	Inner Mongolia	15	309.394
2020	辽宁省	Liaoning	21	326.294
2020	吉林省	Jilin	22	308.256
2020	黑龙江省	Heilongjiang	23	306.075
2020	上海市	Shanghai	31	431.928
2020	江苏省	Jiangsu	32	381.613
2020	浙江省	Zhejiang	33	406.878
2020	安徽省	Anhui	34	350.165
2020	福建省	Fujian	35	380.126
2020	江西省	Jiangxi	36	340.611
2020	山东省	Shandong	37	347.806
2020	河南省	Henan	41	340.813
2020	湖北省	Hubei	42	358.636
2020	湖南省	Hunan	43	332.035
2020	广东省	Guangdong	44	379.535
2020	广西壮族自治区	Guangxi	45	325.171
2020	海南省	Hainan	46	344.049
2020	重庆市	Chongqing	50	344.764
2020	四川省	Sichuan	51	334.823
2020	贵州省	Guizhou	52	307.937
2020	云南省	Yunnan	53	318.478
2020	陕西省	Shaanxi	61	342.042
2020	甘肃省	Gansu	62	305.5
2020	青海省	Qinghai	63	298.227
2020	宁夏回族自治区	Ningxia	64	310.016
2020	新疆维吾尔自治区	Xinjiang	65	308.349
2021	北京市	Beijing	11	445.441
2021	天津市	Tianjin	12	395.735
2021	河北省	Hebei	13	352.44
2021	山西省	Shanxi	14	359.701
2021	内蒙古自治区	Inner Mongolia	15	344.759
2021	辽宁省	Liaoning	21	357.235
2021	吉林省	Jilin	22	339.413
2021	黑龙江省	Heilongjiang	23	341.139
2021	上海市	Shanghai	31	458.97
2021	江苏省	Jiangsu	32	412.921
2021	浙江省	Zhejiang	33	434.609
2021	安徽省	Anhui	34	384.624
2021	福建省	Fujian	35	410.313
2021	江西省	Jiangxi	36	372.174
2021	山东省	Shandong	37	380.683
2021	河南省	Henan	41	374.374
2021	湖北省	Hubei	42	391.902
2021	湖南省	Hunan	43	362.365
2021	广东省	Guangdong	44	406.531
2021	广西壮族自治区	Guangxi	45	355.114
2021	海南省	Hainan	46	375.354
2021	重庆市	Chongqing	50	373.223
2021	四川省	Sichuan	51	363.608
2021	贵州省	Guizhou	52	340.798
2021	云南省	Yunnan	53	346.931
2021	陕西省	Shaanxi	61	374.157
2021	甘肃省	Gansu	62	341.158
2021	青海省	Qinghai	63	329.889
2021	宁夏回族自治区	Ningxia	64	344.862
2021	新疆维吾尔自治区	Xinjiang	65	341.768
